# Supplementary material for: Advanced PROTAC and Quantitative Proteomics Strategy Reveals Bax Inhibitor-1 as a Critical Target of Icaritin in Burkitt Lymphoma
Source: Int J Mol Sci. 2024 Dec 2;25(23):12944. doi: 10.3390/ijms252312944 (PMC11641208; doi:10.3390/ijms252312944)
Supplement: Supplementary file 1 [file ijms-25-12944-s001.zip]

Archive with 1 entries (1 files):
- ijms-3332713-supplementary.pdf
